# Supplementary material for: Increased expression of Cks1 protein is associated with lymph node metastasis and poor prognosis in nasopharyngeal carcinoma
Source: Diagn Pathol. 2017 Jan 7;12:2. doi: 10.1186/s13000-016-0589-9 (PMC5219755; doi:10.1186/s13000-016-0589-9)
Supplement: Additional file 1: — The original data of IHC scoring. The expression of CKS1 and p27KIP1 had been tested in 168 cases of paraffin-embedded tissue from the primary NPC patients and 49 cases of non-cancerous nasopharyngeal control specimen from independent patients by IHC. The percentage of positive cells was divided into five grades (percentage scores):<10% (0), 11–25% (1), 26–50% (2), 51–75%(3), and >75% (4). The intensity of staining was divided into four grades (intensity scores): no staining (0), light brown (1), brown (2),and dark brown (3). Staining positivity was determined by the formula: overall scores = percentage score × intensity score. The total score ranged from 0 to 12, with negative staining (0–1) and positive expression (2–12). At last, 0 presented negative staining and 1 presented positive staining in the data file. (XLS 42 kb) [file 13000_2016_589_MOESM1_ESM.xls]

## Sheet: 1
positive expression of CKS1 and P27 protein in 168 NPC and 49 non-tumor tissues
	group	positive	numb
	p27	0	31
	p27	1	18
	CKS1	0	45
	CKS1	1	123

## Sheet: expression of CKS1 and p27 
gender	age	pathology style	treatment	T-stage	TNM	Lymph node metastasis	2group	Time（M）	status	cks1	p27	Cks1/p27
M	53	UDNC	C	1	1	0	1	96	0	0	0	LL
M	37	UDNC	R+C	1	3	0	2	102	0	1	0	HL
M	38	UDNC	R+C	2	3	0	2	102	0	1	0	HL
M	69	UDNC	R	3	3	0	2	60	0	1	0	HL
M	28	UDNC	R+C	2	3	0	2	84	0	1	0	HL
F	31	UDNC	R+C	1	3	0	2	98	0	1	0	HL
M	35	UDNC	R+C	2	2	0	1	120	0	0	1	LH
M	59	UDNC	R+C	1	3	1	2	97	0	0	0	LL
M	32	UDNC	C	4	4	1	2	46	0	1	0	HL
M	28	UDNC	R+C	4	4	1	2	22	0	0	1	LH
F	63	UDNC	R	1	2	0	2	95	0	0	0	LL
M	47	UDNC	R+C	1	1	0	1	120	0	0	1	LH
F	32	UDNC	C	4	4	1	2	6	0	1	0	HL
F	37	UDNC	R+C	2	2	0	1	92	0	1	0	HL
F	31	UDNC	R+C	2	2	0	1	100	0	1	0	HL
F	48	UDNC	R	4	2	1	2	21	0	1	0	HL
M	35	UDNC	R+C	2	2	0	2	86	0	1	0	HL
M	60	UDNC	R+C	4	4	1	2	25	0	1	0	HL
M	65	UDNC	R	1	1	0	1	85	0	1	1	HH
F	29	UDNC	R+C	4	4	1	1	81	0	1	0	HL
M	67	UDNC	R	4	4	1	2	69	0	1	0	HL
M	53	UDNC	R	2	2	0	1	68	0	1	0	HL
M	55	UDNC	R+C	1	3	1	2	70	0	1	0	HL
F	70	UDNC	R	3	3	0	2	82	0	1	1	HH
M	40	UDNC	R+C	2	3	1	2	69	0	0	1	LH
M	39	UDNC	R+C	1	3	0	2	65	0	1	0	HL
M	34	UDNC	R+C	4	4	1	2	65	0	1	0	HL
F	52	UDNC	R	4	3	1	2	27	0	1	0	HL
F	57	UDNC	R+C	2	2	1	2	75	0	1	0	HL
M	46	UDNC	R+C	3	3	1	2	78	0	0	1	LH
M	50	UDNC	R+C	3	3	0	2	74	0	0	0	LL
M	40	DNKC	R+C	1	2	0	2	99	0	1	0	HL
F	61	UDNC	R	3	3	0	2	76	0	0	0	LL
M	50	UDNC	R+C	2	2	1	2	77	0	0	0	LL
M	36	UDNC	R+C	2	2	0	2	76	0	1	0	HL
M	67	UDNC	R	2	2	1	2	66	0	1	0	HL
M	60	UDNC	R	3	3	1	2	36	0	0	0	LL
M	38	UDNC	R+C	1	1	0	2	73	0	1	0	HL
M	41	UDNC	R+C	2	2	1	2	56	0	1	0	HL
M	30	UDNC	R	2	2	0	2	67	0	0	1	LH
M	65	UDNC	R+C	2	2	0	2	56	0	0	0	LL
M	49	UDNC	R	1	1	0	2	80	0	0	0	LL
M	73	DNKC	R	3	2	0	2	52	0	1	1	HH
M	43	DNKC	R	3	2	1	2	3	0	1	1	HH
M	50	UDNC	R	1	1	0	2	63	0	1	0	HL
M	41	DNKC	R+C	2	2	0	2	51	0	1	0	HL
M	40	UDNC	R	3	3	1	2	51	0	0	0	LL
M	42	DNKC	R	3	3	0	2	53	0	0	0	LL
M	32	UDNC	R	2	2	1	2	14	0	1	0	HL
M	48	UDNC	R+C	2	2	1	2	49	0	0	0	LL
M	56	UDNC	R+C	2	3	1	2	11	0	0	0	LL
M	53	UDNC	R+C	2	4	1	2	13	0	0	0	LL
F	52	UDNC	R	3	3	0	2	61	0	1	0	HL
F	54	UDNC	R	4	4	0	2	51	0	0	1	LH
M	19	UDNC	R+C	4	4	0	2	52	0	0	0	LL
F	29	UDNC	R	3	3	1	2	48	0	0	0	LL
M	73	UDNC	R	1	2	1	2	46	0	0	0	LL
M	25	UDNC	R+C	2	2	1	2	46	0	0	0	LL
M	73	UDNC	R	3	3	1	2	60	0	1	0	HL
M	58	UDNC	R	2	2	0	2	38	0	0	0	LL
F	34	UDNC	R	3	3	1	2	7	0	1	0	HL
M	46	UDNC	R+C	2	2	1	2	52	0	1	0	HL
M	69	UDNC	R	2	2	1	2	44	0	1	0	HL
F	60	UDNC	R	2	3	1	2	44	0	1	0	HL
M	39	UDNC	R	2	2	0	2	24	0	1	0	HL
M	48	DNKC	R	2	2	1	2	17	0	1	0	HL
F	67	UDNC	R	3	3	1	2	35	0	1	0	HL
M	48	UDNC	R	2	3	1	2	53	0	1	0	HL
M	34	DNKC	R	2	2	1	2	40	0	1	0	HL
M	38	UDNC	R+C	2	2	0	2	43	0	0	1	LH
M	74	UDNC	R	4	4	1	2	45	0	1	0	HL
F	42	UDNC	R	2	3	1	2	56	0	1	0	HL
M	40	UDNC	R+C	2	2	1	2	58	0	1	0	HL
F	42	UDNC	R+C	2	2	0	2	60	0	0	0	LL
M	59	UDNC	R+C	1	3	1	2	58	0	0	0	LL
M	61	UDNC	R+C	3	3	1	2	36	0	0	0	LL
M	29	UDNC	R	3	3	1	2	27	0	0	0	LL
M	40	UDNC	R	3	3	1	2	36	0	0	0	LL
M	60	UDNC	R+C	3	3	1	2	36	0	0	0	LL
M	50	UDNC	R+C	2	2	1	2	48	0	1	0	HL
F	40	UDNC	R+C	3	3	1	2	37	0	1	0	HL
M	40	UDNC	R+C	2	2	1	2	26	0	1	0	HL
F	27	UDNC	R	2	3	1	2	47	0	0	0	LL
M	58	UDNC	R	2	2	1	2	35	0	1	0	HL
F	49	UDNC	R+C	2	2	0	2	60	0	1	0	HL
F	32	UDNC	R	2	2	0	2	46	0	1	0	HL
M	53	UDNC	R+C	4	3	0	2	45	0	1	0	HL
M	42	UDNC	R	2	2	1	2	11	0	0	0	LL
M	35	UDNC	R+C	4	4	1	2	37	0	1	0	HL
F	48	UDNC	R	1	4	1	2	9	0	1	0	HL
M	55	UDNC	R+C	2	3	1	2	33	0	1	0	HL
M	52	UDNC	R	2	2	1	2	46	0	1	0	HL
M	47	UDNC	R	2	2	1	2	46	0	0	0	LL
F	50	DNKC	R	2	2	1	2	5	0	0	1	LH
M	68	UDNC	R+C	3	3	1	2	19	1	1	1	HH
M	27	UDNC	R+C	2	3	1	2	51	1	1	0	HL
M	55	DNKC	R	2	2	1	2	10	1	1	0	HL
M	68	UDNC	R+C	2	4	1	2	6	1	1	0	HL
M	48	UDNC	R	4	4	1	2	37	1	1	0	HL
M	42	UDNC	R+C	2	4	1	2	58	1	1	1	HH
M	47	UDNC	R+C	2	3	1	2	52	1	1	1	HH
M	54	UDNC	R+C	4	4	1	2	36	1	1	0	HL
F	54	DNKC	R+C	2	4	1	2	34	1	1	0	HL
M	41	UDNC	C	4	4	1	2	7	1	1	1	HH
F	39	UDNC	R	2	2	1	2	4	1	1	0	HL
M	39	UDNC	R	2	2	0	2	58	1	0	0	LL
F	48	UDNC	R+C	2	3	1	2	13	1	0	0	LL
M	63	UDNC	R+C	3	3	0	2	53	1	0	0	LL
F	59	UDNC	C	4	4	1	2	10	1	1	0	HL
M	61	DNKC	R	3	3	1	2	5	1	1	0	HL
F	57	UDNC	R	3	3	1	2	31	1	1	0	HL
M	58	UDNC	R	4	4	1	2	63	1	1	0	HL
M	40	UDNC	R	1	3	1	2	13	1	1	0	HL
F	40	UDNC	R	4	2	1	2	25	1	1	0	HL
M	32	UDNC	R+C	2	3	1	2	60	1	0	0	LL
M	28	UDNC	R	4	4	1	2	8	1	1	0	HL
M	53	DNKC	R+C	2	3	1	2	23	1	0	0	LL
M	33	UDNC	C	2	2	1	2	33	1	1	0	HL
M	32	UDNC	R	3	3	1	2	9	1	1	0	HL
M	48	UDNC	R	4	4	1	2	51	1	1	0	HL
M	61	UDNC	R	2	2	0	2	61	1	1	0	HL
M	59	UDNC	R+C	4	4	1	2	13	1	1	0	HL
M	73	UDNC	C	3	4	1	2	8	1	1	0	HL
F	70	UDNC	R	1	3	1	2	16	1	1	0	HL
M	56	UDNC	R+C	2	3	1	2	25	1	1	0	HL
M	50	UDNC	R	3	3	1	2	18	1	1	0	HL
M	32	UDNC	C	3	4	1	2	9	1	1	0	HL
M	60	UDNC	R+C	2	3	1	2	9	1	1	0	HL
M	46	UDNC	R	4	4	0	2	26	1	1	0	HL
F	41	UDNC	R	2	2	1	2	21	1	0	1	LH
M	64	UDNC	R	4	3	1	2	11	1	1	0	HL
M	39	UDNC	R	4	4	1	2	27	1	1	0	HL
M	22	UDNC	R	3	3	1	2	39	1	1	0	HL
F	63	UDNC	C	2	2	0	2	72	1	1	0	HL
M	35	DNKC	c	4	4	1	2	5	9	1	0	HL
M	29	UDNC	R+C	1	2	1	2	11	1	1	0	HL
M	40	UDNC	R+C	2	4	1	2	48	1	1	0	HL
M	35	UDNC	R	1	2	1	2	32	1	1	0	HL
M	53	UDNC	R	3	2	1	2	34	1	1	0	HL
M	57	UDNC	R+C	4	4	1	2	27	1	1	0	HL
F	56	UDNC	R	2	3	1	2	16	1	1	0	HL
M	60	UDNC	R+C	3	3	1	2	19	1	1	0	HL
M	50	UDNC	R	3	3	1	2	12	1	1	1	HH
F	47	UDNC	R+C	2	3	1	2	13	1	1	0	HL
F	42	UDNC	R	1	2	1	2	15	1	1	0	HL
M	42	UDNC	R+C	4	4	1	2	15	1	0	0	LL
F	60	UDNC	R	4	4	1	2	33	1	1	0	HL
M	50	UDNC	C	3	4	1	2	9	1	1	0	HL
M	50	UDNC	R	3	4	1	2	11	1	1	0	HL
M	64	UDNC	non	3	4	1	2	4	1	1	1	HH
M	29	UDNC	R	4	4	1	2	12	1	1	0	HL
M	32	UDNC	R+C	4	4	1	2	12	1	1	0	HL
F	56	UDNC	non	3	4	1	2	7	1	1	0	HL
M	63	DNKC	R	2	4	1	2	6	1	1	0	HL
M	40	UDNC	R	2	3	1	2	6	1	1	0	HL
M	42	UDNC	R	3	3	1	2	17	1	1	0	HL
M	50	UDNC	C	2	4	1	2	18	1	1	0	HL
M	54	UDNC	R	1	4	1	2	4	1	1	0	HL
F	40	UDNC	R+C	3	4	1	2	9	1	1	0	HL
M	21	UDNC	R	3	3	1	2	12	1	1	0	HL
M	58	UDNC	R+C	4	3	1	2	31	1	0	1	LH
M	23	UDNC	R	3	4	1	2	16	1	1	1	HH
F	53	UDNC	R+C	3	3	1	2	4	1	1	0	HL
M	55	UDNC	R	2	3	1	2	24	1	1	1	HH
M	54	UDNC	R+C	3	3	1	2	16	1	1	0	HL
M	30	UDNC	R	2	2	1	2	22	1	1	0	HL
M	45	UDNC	R+C	4	4	1	2	26	1	1	0	HL
M	46	UDNC	R	3	4	1	2	2	1	1	0	HL
